# Supplementary material for: Genomic, Probiotic, and Functional Properties of Bacteroides dorei RX2020 Isolated from Gut Microbiota
Source: Nutrients. 2025 Mar 18;17(6):1066. doi: 10.3390/nu17061066 (PMC11944543; doi:10.3390/nu17061066)
Supplement: Supplementary file 1 [file nutrients-17-01066-s001.zip]

Archive with 1 entries (1 files):
- nutrients-3529051-supplementary.pdf
